# Supplementary material for: HSPS-10—Short Version of the Highly Sensitive Person Scale for Students Aged 12–25 Years
Source: Int J Environ Res Public Health. 2022 Nov 27;19(23):15775. doi: 10.3390/ijerph192315775 (PMC9739996; doi:10.3390/ijerph192315775)
Supplement: Supplementary file 1 [file ijerph-19-15775-s001.zip]

Archive with 1 entries (1 files):
- ijerph-2045995-supplementary.pdf
